# Supplementary material for: Completion of Genetic Testing and Incidence of Pathogenic Germline Mutation among Patients with Early-Onset Colorectal Cancer: A Single Institution Analysis
Source: Cancers (Basel). 2023 Jul 11;15(14):3570. doi: 10.3390/cancers15143570 (PMC10377669; doi:10.3390/cancers15143570)
Supplement: Supplementary file 1 [file cancers-15-03570-s001.zip]

Archive with 1 entries (1 files):
- cancers-2473295-supplementary.pdf
